# Supplementary material for: Design and Preparation of Inherently Photostable Poly(Butylene Adipate-Co-Terephthalate) by Chemically Bonding UV-Stabilizing Moieties in Molecular Chains
Source: Polymers (Basel). 2025 Jun 4;17(11):1567. doi: 10.3390/polym17111567 (PMC12158125; doi:10.3390/polym17111567)
Supplement: Supplementary file 1 [file polymers-17-01567-s001.zip]

Archive with 1 entries (1 files):
- polymers-3666428-supplementary.pdf
